# Supplementary material for: Development and validation of a novel mitophagy-related gene prognostic signature for glioblastoma multiforme
Source: BMC Cancer. 2022 Jun 13;22:644. doi: 10.1186/s12885-022-09707-w (PMC9190154; doi:10.1186/s12885-022-09707-w)
Supplement: Supplementary file 1 — Additional file 1. [file 12885_2022_9707_MOESM1_ESM.txt]

setwd("D:\\Desktop\\tumor\\GLIOM\\MITOPHAGY\\STEP1")
mRNAexp=read.table("mRNA.txt",header = T,sep = "\t",check.names = F)
Ferropgene=read.table("pyroptosis.txt",header = T,sep = "\t",check.names = F)
ferrgeneexp=merge(mRNAexp,Ferropgene,by="id")
write.table(ferrgeneexp,"pyroptosisEXP.txt",sep = "\t",quote = F,row.names = F)

library(limma)
m6Agene=read.table("pyroptosisEXP.txt",header = T,sep = "\t",check.names = F)
m6Agene=as.matrix(m6Agene)
rownames(m6Agene)=m6Agene[,1]
geneE=m6Agene[,2:ncol(m6Agene)]
newgene=matrix(as.numeric(as.matrix(geneE)),nrow=nrow(geneE),
               dimnames=list(rownames(geneE),colnames(geneE)))
newgene=avereps(newgene)
newdf=data.frame()
genemark=c()
group1=5
group2=169 

for(a in row.names(newgene)){
  mydata=rbind(geneexp=newgene[a,],mygroup=c(rep(1,group1),rep(2,group2)))
  mydata=as.matrix(t(mydata))
  wilcoxTest<-wilcox.test(geneexp ~ mygroup, data=mydata)
  
  group1mea=mean(newgene[a,1:group1])
  group2mea=mean(newgene[a,(group1+1):ncol(newgene)])
  logFC=log2(group2mea)-log2(group1mea)  
  p=wilcoxTest$p.value
  group1medi=median(newgene[a,1:group1])
  group2medi=median(newgene[a,(group1+1):ncol(newgene)])
  diffmedi=group2medi-group1medi
    newdf=rbind(newdf,
                cbind(gene=a,
                      group1mea=group1mea,
                      group2mea=group2mea,
                      logFC=logFC,
                      p=p))
    if(p<0.001){
      genemark=c(genemark,paste0(a,"***"))
    }else if(p<0.01){
      genemark=c(genemark,paste0(a,"**"))
    }else if(p<0.05){
      genemark=c(genemark,paste0(a,"*"))
    }else{
      genemark=c(genemark,a)
    }
  
}   
    
p=newdf[,"p"]
FDR=p.adjust(as.numeric(as.vector(p)),method="fdr")
newdf=cbind(newdf,FDR=FDR)
write.table(newdf,"allgene.txt",sep="\t",row.names=F,quote=F)

Diffgene=newdf[( abs(as.numeric(as.vector(newdf$logFC)))>0.5 & as.numeric(as.vector(newdf$FDR))<0.05),]
write.table(Diffgene,"diffgene.txt",sep="\t",row.names=F,quote=F)
ht=cbind(id=genemark,newgene)
write.table(ht,"ht.txt",sep="\t",row.names=F,quote=F)


library(pheatmap)
setwd("D:\\Desktop\\tumor\\GLIOM\\MITOPHAGY\\2_step2")
ht=read.table("ht.txt",header = T,sep = "\t",row.names = 1,check.names = F)
ht=log2(ht+1)

Group=c(rep("N",5),rep("T",169))    
names(Group)=colnames(ht)
Group=as.data.frame(Group)

pdf("heatmap.pdf",10,8)
pheatmap(ht, annotation=Group, 
         color = colorRampPalette(c("green", "white", "red"))(50),
                 cluster_cols =F,show_colnames = F)
dev.off()


install.packages("igraph")
install.packages("reshape2")
library(igraph)
library(reshape2)
TCGA=read.table("ht2.txt",header = T,sep = "\t",check.names = F)
row.names(TCGA)=TCGA$id
st<- which(substr(colnames(TCGA),14,15) == '01')
tumor=TCGA[,st]
tumor=t(tumor[as.vector(TCGA[,1]),])
cd=cor(tumor)

newdata = cd
ud = upper.tri(newdata)
newdata[ud] = NA


genedf = data.frame(gene=rownames(newdata),newdata)
meltd = melt(genedf,id="gene")
meltd= meltd[!is.na(meltd$value),]
meltd = meltd[meltd$gene!=meltd$variable,]
meltd = meltd[abs(meltd$value)>0,]

cw= meltd$value
w = cw+abs(min(cw))+5
df = data.frame(n1=meltd$gene,n2=meltd$variable,w=meltd$value)
gf = graph.data.frame(meltd,directed = F)

E(gf)$color = ifelse(cw>0,rgb(253/255,70/255,99/255,abs(cw)),rgb(0/255,0/255,254/255,abs(cw)))
V(gf)$size = 7
V(gf)$shape = "circle"
V(gf)$lable.cex = 1.3
V(gf)$color = "white"
E(gf)$weight = w


pdf("corr_network.pdf",8,8)
layout(matrix(c(1,1,1,0,2,0),byrow=T,nc=3),height=c(6,1),width=c(3,4,3))
par(mar=c(1.5,1.5,2,2))
vertex.frame.color = NA
plot(gf,layout=layout_nicely,vertex.label.cex=V(gf)$lable.cex,
     edge.width = E(gf)$weight,edge.arrow.size=0,
     vertex.label.color="black",
     vertex.frame.color=vertex.frame.color,
     edge.color=E(gf)$color,vertex.label.cex=V(gf)$lable.cex,vertex.label.font=2,vertex.size=V(gf)$size,edge.curved=0.4)

color_legend = c(rgb(253/255,70/255,99/255,seq(1,0,by=-0.01)),rgb(0/255,0/255,254/255,seq(0,1,by=0.01)))
par(mar=c(2,2,1,2),xpd = T,cex.axis=1.6,las=1)
barplot(rep(1,length(color_legend)),border = NA, space = 0,ylab="",xlab="",xlim=c(1,length(color_legend)),horiz=F,
        axes = F, col=color_legend,main="")
axis(3,at=seq(1,length(color_legend),length=5),c(1,0.5,0,-0.5,-1),tick=F)
dev.off()

install "ConsensusClusterPlus"

library(ConsensusClusterPlus)
wd="D:\\Desktop\\tumor\\GLIOM\\MITOPHAGY\\3_step3"
setwd(wd)
t1=read.table("ht2.txt",sep="\t",header=T,check.names=F)
t2=read.table("DEG.txt",sep="\t",header=T,check.names=F)
t3=merge(t1,t2,by="id")
write.table(t3,"ct.txt",sep = "\t",row.names=F,quote=F)
ct=read.table("ct.txt",sep="\t",header=T,check.names=F)
rownames(ct)=ct[,1]
geneexp=ct[,2:ncol(ct)]
ct=matrix(as.numeric(as.matrix(geneexp)),nrow=nrow(geneexp),
          dimnames=list(rownames(geneexp),colnames(geneexp)))
normald=sapply(strsplit(colnames(ct),"\\-"),"[",4)
normald=sapply(strsplit(normald,""),"[",1)
normald=gsub("2","1",normald)
ct=ct[,normald==0]


K=9

clusterR= ConsensusClusterPlus(ct,maxK=K,
              reps=50,pItem=0.8,pFeature=1,
              clusterAlg="km",distance="euclidean",
              seed=888,title=wd,
              plot="png")


clustern=2                 
clusterR=clusterR[[clustern]][["consensusClass"]]
write.table(clusterR,"result.txt",sep="\t",quote=F,col.names=F)
install.packages("survival")
setwd("D:\\Desktop\\tumor\\GLIOM\\MITOPHAGY\\4_step4")
library(survival)
t1=read.table("time.txt",sep="\t",header=T,check.names=F)
t2=read.table("cluster.txt",sep="\t",header=T,check.names=F)
t3=merge(t1,t2,by="id")
write.table(t3,"clustertime.txt",sep = "\t",row.names=F,quote=F)

k=2

kmdt=read.table("clustertime.txt",header = T,sep = "\t",check.names = F)
kmdt$survival_time=kmdt$survival_time/365
kms<-survfit(Surv(survival_time,status)~group,data=kmdt)
kmdffexp=survdiff(Surv(survival_time,status)~group,data=kmdt)
pValue=round(1-pchisq(kmdffexp$chisq,df=1),8)

pdf("survivalcluster.pdf",8,6)
plot(kms,lty=1.8,col=rainbow(k),mark.time = T,
       xlab="Survival time in years",ylab="Survival probabilities",
       main=paste("Survival curve","(P=", pValue ,")",sep=""))
legend("topright", paste0("cluster",1:k), lwd=3, 
       col=rainbow(k))
dev.off()
pValue
library(pheatmap)

setwd("D:\\Desktop\\tumor\\GLIOM\\MITOPHAGY\\5_step5")
data1=read.table("cluster.txt",header = T,sep = "\t",check.names = F)
data2=read.table("clinical.txt",header = T,sep = "\t",check.names = F)
data3=merge(data1,data2,by="id")
write.table(data3,"clinicalheat.txt",sep = "\t",quote = F,row.names = F)


data4=read.table("geneexp.txt",header = T,sep = "\t",check.names = F)
data5=read.table("clinicalheat.txt",header = T,sep = "\t",check.names = F)
data6=merge(data4,data5,by="id")
write.table(data6,"geneheat.txt",sep = "\t",quote = F,row.names = F)


ht=read.table("geneheat.txt",sep="\t",header=T,
              row.names=1,check.names=F)   
ht=t(ht)

Group=read.table("clinicalheat.txt",sep="\t",
                 header=T,row.names=1,check.names=F)
Group=Group[order(Group$Cluster),]
ht=ht[,row.names(Group)]

pdf("heatmap.pdf",10,8)
pheatmap(ht, annotation=Group, 
         color = colorRampPalette(c("green", "white", "red"))(50),
         cluster_cols =F,
         fontsize=7,
         fontsize_row=8,
         scale="row",
         show_colnames=F,
         fontsize_col=3)
dev.off()
##
install.packages("forestplot")
library(survival)
library(forestplot)
options(forestplot_new_page = F)

setwd("D:\\Desktop\\tumor\\GLIOM\\MITOPHAGY\\6_step6")
mRNA=read.table("geneexp.txt",header = T,sep = "\t",check.names =F)
clidata=read.table("time.txt",header = T,sep = "\t",check.names =F)
cliexp=merge(clidata,mRNA,by="id")
write.table(cliexp,"timeexp.txt",sep = "\t",quote = F,row.names = F)


inputfile="timeexp.txt"
data1=read.table(inputfile,header=T,sep="\t",check.names=F,row.names=1)
coxf<-function(x){
  fmla1 <- as.formula(Surv(survival_time,status)~data1[,x])
  mycox <- coxph(fmla1,data=data1)
}

newdf=data.frame()
for(a in colnames(data1[,3:ncol(data1)])){
  mycox=coxf(a)
  coxResult = summary(mycox)
  newdf=rbind(newdf,
              cbind(id=a,
                    HR=coxResult$conf.int[,"exp(coef)"],
                    HR_95L=coxResult$conf.int[,"lower .95"],
                    HR_95U=coxResult$conf.int[,"upper .95"],
                    adjusted_P=p.adjust(as.numeric(as.vector(coxResult$coefficients[,"Pr(>|z|)"])),method="BH")
                    ))
  
}
write.table(newdf,"result.txt",sep="\t",row.names=F,quote=F)

data2=read.table("sigresult.txt",header=T,sep="\t",row.names=1,check.names=F)
HRdf=as.matrix(data2)
HRdf1=HRdf[,1:3]
HR=sprintf("%.4f",HRdf1[,"HR"])
HR_95L=sprintf("%.4f",HRdf1[,"HR_95L"])
HR_95U=sprintf("%.4f",HRdf1[,"HR_95U"])
adjusted_P=HRdf[,"adjusted_P"]
adjusted_P=ifelse(adjusted_P<0.0001, "<0.0001", sprintf("%.4f", adjusted_P))
wenben<- list(c(NA, rownames(HRdf1)),
              append("adjusted P", adjusted_P),
              append("Hazard ratio",paste0(HR,"(",HR_95L,"-",HR_95U,")")) )          
pdf("forest1.pdf",8,8)
forestplot(wenben, 
           rbind(rep(NA, 3), HRdf1),
           col=fpColors(box="blue",line="black", summary="black") ,
           graphwidth=unit(50, "mm"),
           xlog=T,
           lwd.ci=2,
           boxsize=0.09,
           xticks = c(0.95, 0.97,1,1.03,1.05),
           ci.vertices=TRUE,
           ci.vertices.height=0.04,
           xlab="Hazard ratio")
        
dev.off()
install.packages("glmnet")
setwd("D:\\Desktop\\tumor\\GLIOM\\MITOPHAGY\\7_step7")
library(glmnet)
library(survival)
t1=read.table("id.txt",header = T,sep = "\t",check.names =F)
t2=read.table("geneexp.txt",header = T,sep = "\t",check.names =F)
cliexp=merge(t1,t2,by="id")
write.table(cliexp,"lasso.txt",sep = "\t",quote = F,row.names = F)

t1=read.table("time.txt",header = T,sep = "\t",check.names =F)
t2=read.table("t1.txt",header = T,sep = "\t",check.names =F)
cliexp=merge(t1,t2,by="id")
write.table(cliexp,"lassoinput.txt",sep = "\t",quote = F,row.names = F)

mydata<-read.table("lassoinput.txt",header=T,sep="\t",row.names = 1,check.names = F,stringsAsFactors = F) 
v1<-as.matrix(mydata[,c(3:ncol(mydata))])
v2 <- as.matrix(Surv(mydata$survival_time,mydata$status))

myfit <- glmnet(v1, v2, family = "cox")
pdf("lambda.pdf")
plot(myfit, xvar = "lambda", label = TRUE)
dev.off()

myfit2 <- cv.glmnet(v1, v2, family="cox",nfolds = 10)
pdf("min.pdf")
plot(myfit2)
abline(v=log(c(myfit2$lambda.min,myfit2$lambda.1se)),lty="dashed")
dev.off()


coe <- coef(myfit, s = myfit2$lambda.min)
act_index <- which(coe != 0)
act_coe <- coe[act_index]
row.names(coe)[act_index]
library(survival)
library(forestplot)
setwd("D:\\Desktop\\tumor\\GLIOM\\MITOPHAGY\\8_step8")
data1=read.table("lassoinput.txt",header=T,sep="\t",check.names=F,row.names=1)
newdf2=data.frame()
fmla2 <- as.formula(Surv(survival_time,status)~MAP1LC3A+PHB2+TOMM20+UBA52)
mycox2 <- coxph(fmla2,data=data1)
coxResult2 = summary(mycox2)
risk_score<-predict(mycox2,type="risk",newdata=data1)
risk_level<-as.factor(ifelse(risk_score>median(risk_score),"High","Low"))
write.table(cbind(id=rownames(cbind(data1[,1:2],risk_score,risk_level)),cbind(data1[,1:2],risk_score,risk_level)),
            "risk_score.txt",sep="\t",quote=F,row.names=F)
newdf2=cbind(
  HR=coxResult2$conf.int[,"exp(coef)"],
  HR_95L=coxResult2$conf.int[,"lower .95"],
  HR_95U=coxResult2$conf.int[,"upper .95"],
  P=coxResult2$coefficients[,"Pr(>|z|)"])
newdf2=cbind(id=row.names(newdf2),newdf2)

write.table(newdf2,"resut2.txt",sep="\t",row.names=F,quote=F)


data2=read.table("resut2.txt",header=T,sep="\t",row.names=1,check.names=F)
HRdf=as.matrix(data2)
HRdf1=HRdf[,1:3]
HR=sprintf("%.4f",HRdf1[,"HR"])
HR_95L=sprintf("%.4f",HRdf1[,"HR_95L"])
HR_95U=sprintf("%.4f",HRdf1[,"HR_95U"])
P=HRdf[,"P"]
P=ifelse(P<0.001, "<0.001", sprintf("%.4f", P))
wenben<- list(c(NA, rownames(HRdf1)),
              append("P-value", P),
              append("Hazard ratio",paste0(HR,"(",HR_95L,"-",HR_95U,")")) )          
pdf("forest2.pdf",8,8)
forestplot(wenben, 
           rbind(rep(NA, 3), HRdf1),
           col=fpColors(box="red",line="black", summary="black") ,
           graphwidth=unit(50, "mm"),
           xlog=T,
           lwd.ci=2,
           boxsize=0.3,
           xlab="Hazard ratio")
dev.off()
coxResult2 
#
install.packages("Rtsne")
library(Rtsne)
setwd("D:\\Desktop\\tumor\\GLIOM\\MITOPHAGY\\9_step9")
data1=read.table("lassoinput.txt",header = T,sep = "\t",check.names = F)
data2=read.table("risk_score.txt",header = T,sep = "\t",check.names = F)
data3=merge(data1,data2,by="id")
write.table(data3,"pca.txt",sep = "\t",quote = F,row.names = F)

#pca
pcadata=read.table("pca.txt",header = T,sep = "\t",check.names = F)
newdata=pcadata[c(2:(ncol(pcadata)-1))]
newdata=log2(newdata+1)
pca=prcomp(newdata,scale=T)
pcapre=predict(pca)
df = data.frame(PCA1 =pcapre[,1], PCA2 = pcapre[,2],group=pcadata[,"risk_level"])
PCA1=df$PCA1
PCA2=df$PCA2
pdf("PCA.pdf",8,6)
plot(PCA1,PCA2,col=ifelse(df$group=="High","red","blue"),pch=16)
legend("topright",legend = c("High risk","Low risk"),
       col = c("red","blue"),pch=16)
dev.off()

#t-SNE
tsnedata=Rtsne(newdata, dims=2, perplexity=10, 
               verbose=F, max_iter=500,check_duplicates=F)
newdf =data.frame(tSNE1=tsnedata$Y[,1], 
                  tSNE2 = tsnedata$Y[,2],
                  group=pcadata[,"risk_level"])	
tSNE1=newdf$tSNE1
tSNE2=newdf$tSNE2
pdf("tSNE.pdf",8,6)
plot(tSNE1,tSNE2,col=ifelse(newdf$group=="High","red","blue"),pch=16)
legend("topleft",legend = c("High risk","Low risk"),
       col = c("red","blue"),pch=16)
dev.off()
setwd("D:\\Desktop\\tumor\\GLIOM\\MITOPHAGY\\10_step10")
install.packages("timeROC")
library(survival)
library(timeROC)
inputmiRNA<- read.table("risk_score.txt",header=T,sep="\t",check.names = F,row.names = 1)

inputmiRNA$survival_time=inputmiRNA$survival_time/365 

#survival
kms<-survfit(Surv(survival_time,status)~risk_level,data=inputmiRNA)
kmdffexp=survdiff(Surv(survival_time,status)~risk_level,data=inputmiRNA)
pValue=round(1-pchisq(kmdffexp$chisq,df=1),4)

pdf("survival_risk.pdf",6,6)
plot(kms,lty=1.5,col=c("red","blue"),mark.time =T,
     xlab="Time(year)",ylab="Survival rate",
     main=paste("Risk score","(P=", pValue ,")",sep=""))
legend("topright",c("High risk","Low risk"),lty=1.5,col=c("red","blue"))
dev.off()

#ROC
TCGA<-read.table("risk_score.txt",header=T,sep="\t")
predict_1_year<- 1*365
predict_2_year<- 2*365
predict_3_year<- 3*365

ROC<-timeROC(T=TCGA$survival_time,delta=TCGA$status,
             marker=TCGA$risk_score,cause=1,
             weighting="marginal",
             times=c(predict_1_year,predict_2_year,predict_3_year),ROC=T)

pdf("ROC.pdf")
plot(ROC,time=predict_1_year,title=F,lwd=3)
plot(ROC,time=predict_2_year,col="yellow",add=T,title=F,lwd=3)
plot(ROC,time=predict_3_year,col="blue",add=T,title=F,lwd=3)
legend("bottomright",
       c(paste("AUC of 1 year survival: ",round(ROC$AUC[1],3)),
         paste("AUC of 2 year survival: ",round(ROC$AUC[2],3)),
         paste("AUC of 3 year surviva",round(ROC$AUC[3],3))),col=c("red","yellow","blue"),lwd=3)
dev.off()

library(survival)
library(timeROC)
library(survival)
TCGA<-read.table("risk_score.txt",header=T,sep="\t")
predict_1_year<- 1*365
predict_2_year<- 2*365
predict_3_year<- 3*365

ROC<-timeROC(T=TCGA$survival_time,delta=TCGA$status,
             marker=TCGA$risk_score,cause=1,
             weighting="marginal",
             times=c(predict_1_year,predict_2_year,predict_3_year),ROC=T,iid=T)

pdf("ROC.pdf")
plot(ROC,time=predict_1_year,title=F,lwd=3)
plot(ROC,time=predict_2_year,col="yellow",add=T,title=F,lwd=3)
plot(ROC,time=predict_3_year,col="blue",add=T,title=F,lwd=3)
legend("bottomright",
       c(paste("AUC of 1 year survival(CI%): ",round(ROC$AUC[1],3),"(",confint(ROC,level = 0.95)$CI_AUC[1,1],confint(ROC,level = 0.95)$CI_AUC[1,2],")"),
         paste("AUC of 2 year survival(CI%): ",round(ROC$AUC[2],3),"(",confint(ROC,level = 0.95)$CI_AUC[2,1],confint(ROC,level = 0.95)$CI_AUC[2,2],")"),
         paste("AUC of 3 year surviva:(CI%)",round(ROC$AUC[3],3),"(",confint(ROC,level = 0.95)$CI_AUC[3,1],confint(ROC,level = 0.95)$CI_AUC[3,2],")")),col=c("red","yellow","blue"),lwd=3)
dev.off()


#riskline
myrisk=read.table("risk_score.txt",sep="\t",
                  header=T,row.names=1,check.names=F)

head(myrisk)
myrisk=myrisk[order(myrisk$risk_score),]    
mygroup=myrisk[,"risk_level"]
ll=length(mygroup[mygroup=="Low"])
hl=length(mygroup[mygroup=="High"])
lm=max(myrisk$risk_score[mygroup=="Low"])
line=myrisk[,"risk_score"]
line[line>10]=10
pdf("riskline.pdf",8,6)
plot(line, type="p", pch=16,ylim = c(0,3),
     xlab="Patients (increasing risk socre)", ylab="Risk score",
     col=c(rep("blue",ll),rep("red",hl)) )
abline(h=lm,v=ll,lty=2)
dev.off()


pdf("riskpoint.pdf",8,6)
plot(myrisk$survival_time/365, pch=16,
     xlab="Patients (increasing risk socre)", ylab="Survival time (years)",
     col=ifelse(myrisk$status=="1","red","blue"))
legend("topright", c("Dead", "Alive"),pch=16,col=c("red","blue"),cex=1.2)
abline(v=ll,lty=2)
dev.off()
setwd("D:\\Desktop\\tumor\\GLIOM\\MITOPHAGY\\11_step11")
library(survival)
library(forestplot)

t1=read.table("risk_score.txt",header = T,sep = "\t",check.names = F)
t2=read.table("clinical.txt",header = T,sep = "\t",check.names = F)
t3=merge(t1,t2,by="id")
write.table(t3,"riskcli.txt",sep = "\t",row.names = F,quote = F)

data1=read.table("riskcli.txt",header=T,sep="\t",check.names=F,row.names=1)
#unicox

coxf<-function(x){
  fmla1 <- as.formula(Surv(survival_time,status)~data1[,x])
  mycox <- coxph(fmla1,data=data1)
}

newdf=data.frame()
for(a in colnames(data1[,3:ncol(data1)])){
  mycox=coxf(a)
  coxResult = summary(mycox)
  newdf=rbind(newdf,
              cbind(id=a,
                    HR=coxResult$conf.int[,"exp(coef)"],
                    HR_95L=coxResult$conf.int[,"lower .95"],
                    HR_95U=coxResult$conf.int[,"upper .95"],
                    P=coxResult$coefficients[,"Pr(>|z|)"]
              ))
  
}
write.table(newdf,"result.txt",sep="\t",row.names=F,quote=F)

data2=read.table("result.txt",header=T,sep="\t",row.names=1,check.names=F)
HRdf=as.matrix(data2)
HRdf1=HRdf[,1:3]
HR=sprintf("%.4f",HRdf1[,"HR"])
HR_95L=sprintf("%.4f",HRdf1[,"HR_95L"])
HR_95U=sprintf("%.4f",HRdf1[,"HR_95U"])
P=HRdf[,"P"]
P=ifelse(P<0.0001, "<0.0001", sprintf("%.4f", P))
wenben<- list(c(NA, rownames(HRdf1)),
              append("P", P),
              append("Hazard ratio",paste0(HR,"(",HR_95L,"-",HR_95U,")")) )          
pdf("forest1.pdf",8,6)
forestplot(wenben, 
           rbind(rep(NA, 3), HRdf1),
           col=fpColors(box="blue",line="black", summary="black") ,
           graphwidth=unit(50, "mm"),
           xlog=T,
           lwd.ci=2,
           boxsize=0.09,
           xticks = c(0.5, 0.75,1,2,3),
           ci.vertices=TRUE,
           ci.vertices.height=0.04,
           xlab="Hazard ratio")
dev.off()

#multcox
newdf2=data.frame()
fmla2 <- as.formula(Surv(survival_time,status)~.)
mycox2 <- coxph(fmla2,data=data1)
coxResult2 = summary(mycox2)
newdf2=cbind(
  HR=coxResult2$conf.int[,"exp(coef)"],
  HR_95L=coxResult2$conf.int[,"lower .95"],
  HR_95U=coxResult2$conf.int[,"upper .95"],
  P=coxResult2$coefficients[,"Pr(>|z|)"])
newdf2=cbind(id=row.names(newdf2),newdf2)

write.table(newdf2,"resut2.txt",sep="\t",row.names=F,quote=F)


data2=read.table("resut2.txt",header=T,sep="\t",row.names=1,check.names=F)
HRdf=as.matrix(data2)
HRdf1=HRdf[,1:3]
HR=sprintf("%.4f",HRdf1[,"HR"])
HR_95L=sprintf("%.4f",HRdf1[,"HR_95L"])
HR_95U=sprintf("%.4f",HRdf1[,"HR_95U"])
P=HRdf[,"P"]
P=ifelse(P<0.001, "<0.001", sprintf("%.4f", P))
wenben<- list(c(NA, rownames(HRdf1)),
              append("P-value", P),
              append("Hazard ratio",paste0(HR,"(",HR_95L,"-",HR_95U,")")) )          
pdf("forest2.pdf",10,6)
forestplot(wenben, 
           rbind(rep(NA, 3), HRdf1),
           col=fpColors(box="red",line="black", summary="black") ,
           graphwidth=unit(50, "mm"),
           xlog=T,
           lwd.ci=2,
           boxsize=0.09,
           xticks = c(0.5, 0.75,1,2,3),
           ci.vertices=TRUE,
           ci.vertices.height=0.04,
           xlab="Hazard ratio")
dev.off()
install.packages("pheatmap")
library(pheatmap)

setwd("D:\\Desktop\\tumor\\GLIOM\\MITOPHAGY\\12_step12")
data1=read.table("risk_score.txt",header = T,sep = "\t",check.names = F)
data2=read.table("clinical.txt",header = T,sep = "\t",check.names = F)
data3=merge(data2,data1,by="id")
write.table(data3,"clinicalheat.txt",sep = "\t",quote = F,row.names = F)


data4=read.table("geneexp.txt",header = T,sep = "\t",check.names = F)
data5=read.table("clinicalheat.txt",header = T,sep = "\t",check.names = F)
data6=merge(data4,data5,by="id")
write.table(data6,"geneheat.txt",sep = "\t",quote = F,row.names = F)


ht=read.table("geneheat.txt",sep="\t",header=T,
              row.names=1,check.names=F)   
ht=t(ht)

Group=read.table("clinicalheat.txt",sep="\t",
                 header=T,row.names=1,check.names=F)
Group=Group[order(Group$Riskscore),]
ht=ht[,row.names(Group)]

pdf("heatmap.pdf",10,8)
pheatmap(ht, annotation=Group, 
         color = colorRampPalette(c("#6495ED", "white", "brown1"))(50),
         cluster_cols =F,
         fontsize=7,
         fontsize_row=8,
         scale="row",
         show_colnames=F,
         fontsize_col=3,
         cellheight = 20)
dev.off()

setwd("D:\\Desktop\\tumor\\GLIOM\\MITOPHAGY\\13_step13")
tcga<-read.table("mRNA.txt",header = T,sep = "\t",check.names = F)
tcga=as.matrix(tcga)
rownames(tcga)=tcga[,1]
GeneExp=tcga[,2:ncol(tcga)]
TCGA=matrix(as.numeric(as.matrix(GeneExp)),nrow=nrow(GeneExp),dimnames=list(rownames(GeneExp),colnames(GeneExp)))
library(limma)
TCGA=avereps(TCGA)
TCGA=TCGA[rowMeans(TCGA)>0,]
st<- which(substr(colnames(TCGA),14,15) == '01')
tumor=TCGA[,st]
tumor=as.data.frame(tumor)
nc=substr(colnames(tumor),1,12)
colnames(tumor)=nc
tumor=cbind(id=row.names(tumor),tumor)
#head(tumor)
tumor=t(tumor)

write.table(tumor,"tumor.txt",sep = "\t",quote = F,col.names = F)
mRNA=read.table("tumor.txt",header = T,sep = "\t",check.names =F)
risk=read.table("risk_score.txt",header = T,sep = "\t",check.names = F)
risk_mRNA=merge(risk,mRNA,by="id")
risk_mRNA=risk_mRNA[order(risk_mRNA$Riskscore,decreasing = T),]
table(risk_mRNA$Riskscore)
risk_mRNA=t(risk_mRNA)
write.table(risk_mRNA,"risk_mRNA.txt",sep = "\t",quote = F,col.names = F)

#diff
m6Agene=read.table("risk_mRNA.txt",header = T,sep = "\t",check.names = F)
m6Agene=m6Agene[-1,]
m6Agene=as.matrix(m6Agene)
rownames(m6Agene)=m6Agene[,1]
geneE=m6Agene[,2:ncol(m6Agene)]
newgene=matrix(as.numeric(as.matrix(geneE)),nrow=nrow(geneE),
               dimnames=list(rownames(geneE),colnames(geneE)))
newdf=data.frame()

group1=78
group2=76 

for(a in row.names(newgene)){
  mydata=rbind(geneexp=newgene[a,],mygroup=c(rep(1,group1),rep(2,group2)))
  mydata=as.matrix(t(mydata))
  wilcoxTest<-wilcox.test(geneexp ~ mygroup, data=mydata)
  
  group1mea=mean(newgene[a,1:group1])
  group2mea=mean(newgene[a,(group1+1):ncol(newgene)])
  logFC=log2(group2mea)-log2(group1mea)  
  p=wilcoxTest$p.value
  group1medi=median(newgene[a,1:group1])
  group2medi=median(newgene[a,(group1+1):ncol(newgene)])
  diffmedi=group2medi-group1medi
  if( ((logFC>0) & (diffmedi>0)) | ((logFC<0) & (diffmedi<0)) ){  
    newdf=rbind(newdf,
                cbind(gene=a,
                      group1mea=group1mea,
                      group2mea=group2mea,
                      logFC=logFC,
                      p=p))
  }
}


p=newdf[,"p"]
FDR=p.adjust(as.numeric(as.vector(p)),method="fdr")
newdf=cbind(newdf,FDR=FDR)
write.table(newdf,"allgene.txt",sep="\t",row.names=F,quote=F)

Diffgene=newdf[( abs(as.numeric(as.vector(newdf$logFC)))>=1 & as.numeric(as.vector(newdf$FDR))<0.05),]
write.table(Diffgene,"diffgene.txt",sep="\t",row.names=F,quote=F)
#install packages
if (!requireNamespace("BiocManager", quietly = TRUE))
  install.packages("BiocManager")

BiocManager::install("org.Hs.eg.db")

if (!requireNamespace("BiocManager", quietly = TRUE))
  install.packages("BiocManager")

BiocManager::install("clusterProfiler")

if (!requireNamespace("BiocManager", quietly = TRUE))
  install.packages("BiocManager")
BiocManager::install("enrichplot")
a
#library r packages
library(org.Hs.eg.db)
library(clusterProfiler)
library(enrichplot)
library(ggplot2)
dir="C:\\Users\\scikuangren\\Desktop\\pyroptosis\\14_step14"
setwd(dir) 
inputfile="id.txt" 
gene_symbol=read.table(inputfile,sep="\t",check.names=F,header=T)
gene_name=as.vector(gene_symbol[,1])
geneID <- mget(gene_name, org.Hs.egSYMBOL2EG, ifnotfound=NA)
geneID <- as.character(geneID)
data=cbind(gene_symbol,entrezID=geneID)
write.table(data,"name_id.txt",sep="\t",quote = F,row.names = F)

#GO
go <- enrichGO(gene=data$entrezID,
               OrgDb = org.Hs.eg.db, ont='ALL',pvalueCutoff = 0.05)#MF CC BP
write.csv(go,"go.csv",row.names =F)

barplot(go, drop = T, showCategory =10,split="ONTOLOGY") + facet_grid(ONTOLOGY~., scale='free')
dotplot(go,showCategory = 10,split="ONTOLOGY")+ facet_grid(ONTOLOGY~., scale='free')

##KEGG
kegg <- enrichKEGG(gene = data$entrezID,organism ="human",pvalueCutoff = 0.05)
write.csv(kegg,"KEGG.csv",row.names =F)
barplot(kegg, showCategory =30)
dotplot(kegg,showCategory = 30)

if (!requireNamespace("BiocManager", quietly = TRUE))
  install.packages("BiocManager")

BiocManager::install("GSVA")

if (!requireNamespace("BiocManager", quietly = TRUE))
  install.packages("BiocManager")

BiocManager::install("GSEABase")
install.packages("ggpubr")
library(GSVA)
library(GSEABase)
library(limma)
library(ggpubr)
library(reshape2)

setwd("D:\\Desktop\\tumor\\GLIOM\\MITOPHAGY\\15_step15")
m6Agene=read.table("mRNA.txt",header = T,sep = "\t",check.names = F)
m6Agene=as.matrix(m6Agene)
rownames(m6Agene)=m6Agene[,1]
geneE=m6Agene[,2:ncol(m6Agene)]
newgene=matrix(as.numeric(as.matrix(geneE)),nrow=nrow(geneE),
               dimnames=list(rownames(geneE),colnames(geneE)))
newgene=avereps(newgene)
newgene=newgene[rowMeans(newgene)>0,]
genesetd=getGmt("immune.gmt", geneIdType=SymbolIdentifier())

ssgsea_score=gsva(newgene, genesetd, method='ssgsea', kcdf='Gaussian', abs.ranking=T)
ssgsea_result=(ssgsea_score-min(ssgsea_score))/(max(ssgsea_score)-min(ssgsea_score))
ssgsea_result=rbind(id=colnames(ssgsea_result),ssgsea_result)
write.table(ssgsea_result,"ssgsea_result.txt",sep="\t",quote=F,col.names=F)

##imc imf
tcga<-read.table("ssgsea_result.txt",header = T,sep = "\t",check.names = F)
tcga=as.matrix(tcga)
rownames(tcga)=tcga[,1]
GeneExp=tcga[,2:ncol(tcga)]
TCGA=matrix(as.numeric(as.matrix(GeneExp)),nrow=nrow(GeneExp),dimnames=list(rownames(GeneExp),colnames(GeneExp)))
st<- which(substr(colnames(TCGA),14,15) == '01')
tumor=TCGA[,st]
tumor=as.data.frame(tumor)
nc=substr(colnames(tumor),1,12)
colnames(tumor)=nc
tumor=cbind(id=row.names(tumor),tumor)
#head(tumor)
tumor=t(tumor)

write.table(tumor,"tumor.txt",sep = "\t",quote = F,col.names = F)
mRNA=read.table("tumor.txt",header = T,sep = "\t",check.names =F)
risk=read.table("risk_score.txt",header = T,sep = "\t",check.names = F)
risk_mRNA=merge(risk,mRNA,by="id")
write.table(risk_mRNA,"risk_ssgsea.txt",sep = "\t",quote = F,row.names = F)

rssg=read.table("risk_ssgsea.txt",header = T,sep = "\t",check.names =F)
imc=c("aDCs","B_cells","CD8+_T_cells","DCs","iDCs","Macrophages",
      "Mast_cells","Neutrophils","NK_cells","pDCs","T_helper_cells",
      "Tfh","Th1_cells","Th2_cells","TIL","Treg")
rssgc=rssg[,c(imc,"Riskscore")]
newdata=melt(rssgc,id.vars=c("Riskscore"))
colnames(newdata)=c("Group","Type","Score")
a=ggboxplot(newdata, x="Type", y="Score", color = "Group",
            ylab="Score",add = "none",xlab="",palette = c("red","green") )
a=a+rotate_x_text(51)
pdf("immc.pdf",8,8)            
a+stat_compare_means(aes(group=newdata$Group),symnum.args=list(cutpoints = c(0,0.001,0.01,0.05, 1), symbols = c("***", "**","*", "ns")),label = "p.signif")
dev.off()

imf=c("APC_co_inhibition","APC_co_stimulation","CCR",
      "Check-point","Cytolytic_activity","HLA","Inflammation-promoting",
      "MHC_class_I","Parainflammation","T_cell_co-inhibition",
      "T_cell_co-stimulation","Type_I_IFN_Reponse","Type_II_IFN_Reponse")
rssgf=rssg[,c(imf,"Riskscore")]
newdata=melt(rssgf,id.vars=c("Riskscore"))
colnames(newdata)=c("Group","Type","Score")
a=ggboxplot(newdata, x="Type", y="Score", color = "Group",
            ylab="Score",add = "none",xlab="",palette = c("red","blue") )
a=a+rotate_x_text(51)
pdf("immf.pdf",8,8)            
a+stat_compare_means(aes(group=newdata$Group),symnum.args=list(cutpoints = c(0,0.001,0.01,0.05, 1), symbols = c("***", "**","*", "ns")),label = "p.signif")
dev.off()
#没有安装过这些包的要安装
#install.packages("rms") 
#install.packages("foreign") 
#install.packages("survival") 

#设定自己的工作目录
setwd("D:\\Desktop\\tumor\\GLIOM\\MITOPHAGY\\1_multcox")
#加载安装包
library(rms)
library(foreign)
library(survival)

#读取数据-改为自己的数据
tcga<-read.table("clinical.txt",header=T,sep="\t")

#将数据转换成因子格式 
tcga$age<-factor(tcga$age,labels=c("<=60",">60"))
tcga$sex<-factor(tcga$sex,labels=c("FEMALE","MALE"))
tcga$Riskscore<-factor(tcga$Riskscore,labels=c("low risk","high risk"))


#将数据打包好
ddist <- datadist(tcga)
options(datadist='ddist')

#构建多因素的Cox回归模型
fmla1 <- as.formula(Surv(survival_time,status) ~ age + sex +Riskscore)
cox2 <- coxph(fmla1,data=tcga)
summary(cox2)
#修改自己的工作目录
setwd("D:\\Desktop\\tumor\\GLIOM\\MITOPHAGY\\2_Nomogram")
#加载安装包
library(rms)
library(foreign)
library(survival)

#读取数据
tcga<-read.table("clinicalheata.txt",header=T,sep="\t")

#将数据转换成因子格式 
tcga$age<-factor(tcga$age,labels=c("<=60",">60"))
tcga$sex<-factor(tcga$sex,labels=c("FEMALE","MALE"))
tcga$Riskscore<-factor(tcga$Riskscore,labels=c("0-0.5","0.5-1","1-1.5","1.5-2",">2"))
tcga$radiation<-factor(tcga$radiation,labels=c("yes","no"))


#将数据打包好
ddist <- datadist(tcga)
options(datadist='ddist')

#构建多因素的Cox回归模型
cox <- cph(Surv(survival_time,status) ~age + sex + Riskscore +radiation,surv=T,x=T, y=T,data=tcga) 
surv <- Survival(cox)

surv <- Survival(cox)
sur_1_year<-function(x)surv(1*365*1,lp=x)#1年生存
sur_2_year<-function(x)surv(1*365*2,lp=x)#1年生存
sur_3_year<-function(x)surv(1*365*3,lp=x)#3年生存
nom_sur <- nomogram(cox,fun=list(sur_1_year,sur_2_year,sur_3_year),lp= F,funlabel=c('1-Year Survival','2-Year Survival','3-Year survival'),maxscale=100,fun.at=c('0.9','0.8','0.7','0.6','0.5','0.4','0.3','0.2','0.1'))

#画列线图
pdf("nom.pdf",15,10)
plot(nom_sur,xfrac=0.25)
dev.off()
