# Supplementary material for: Development and validation of a novel mitophagy-related gene prognostic signature for glioblastoma multiforme
Source: BMC Cancer. 2022 Jun 13;22:644. doi: 10.1186/s12885-022-09707-w (PMC9190154; doi:10.1186/s12885-022-09707-w)
Supplement: Supplementary file 3 — Additional file 3. [file 12885_2022_9707_MOESM3_ESM.xlsx]

## Sheet: Sheet1
		TIMER analysis (partial correlation)
	Purity	B cell	CD8+ T cell	CD4+ T cell	Macrophage	Neutrophil	Dendritic Cell
MAP1LC3A	-0.035	0.13	0.121	-0.031	-0.003	-0.041	-0.048
TOMM20	0.146	-0.099	0.202	-0.136	0.043	0.094	0.011
PHB2	0.297	-0.016	0.084	-0.117	0.008	-0.075	-0.028
UBA52	0.099	0.018	-0.026	0.051	0.164	0.139	0.117
		TIMER analysis (P value)
Gene	Purity	B cell	CD8+ T cell	CD4+ T cell	Macrophage	Neutrophil	Dendritic Cell
MAP1LC3A	0.681	0.147	0.171	0.722	0.971	0.647	0.586
TOMM20	0.00269	0.043	3.19e-05	0.0052	0.376	0.0541	0.815
PHB2	5.37e-10	0.751	0.0861	0.0165	0.876	0.126	0.564
UBA52	0.0439	0.713	0.601	0.297	0.000765	0.00452	0.017
